# Supplementary material for: Establishment and Comparative Analysis of Enzyme-Linked Immunoassay and Time-Resolved Fluoroimmunoassay for the Determination of Trace Quinclorac in Environment
Source: Biosensors (Basel). 2022 May 14;12(5):338. doi: 10.3390/bios12050338 (PMC9138993; doi:10.3390/bios12050338)
Supplement: Supplementary file 1 [file biosensors-12-00338-s001.zip]

Archive with 1 entries (1 files):
- biosensors-1697533-supplementary.pdf
